# Supplementary material for: Comparison of Commercial Lateral Flow Immunochromatography with Phenotypic and Genotypic Assays for the Detection of Carbapenemase-Producing Gram-Negative Bacteria at Tanta University Hospitals
Source: Microorganisms. 2025 Dec 22;14(1):31. doi: 10.3390/microorganisms14010031 (PMC12843627; doi:10.3390/microorganisms14010031)
Supplement: Supplementary file 1 [file microorganisms-14-00031-s001.zip]

Archive with 1 entries (1 files):
- microorganisms-4011759-supplementary.pdf
